# Supplementary material for: Fabrication and Characterization of Electrospun Keratin Mats with Echinacea purpurea L. and Biosynthesized Silver Nanoparticles
Source: Int J Mol Sci. 2025 Oct 12;26(20):9919. doi: 10.3390/ijms26209919 (PMC12563298; doi:10.3390/ijms26209919)
Supplement: Supplementary file 1 [file ijms-26-09919-s001.zip]

Archive with 1 entries (1 files):
- ijms-3873234-supplementary.pdf
